# Supplementary material for: Harnessing Quantum Capacitance in 2D Material/Molecular Layer Junctions for Novel Electronic Device Functionality
Source: Nanomaterials (Basel). 2024 Jun 3;14(11):972. doi: 10.3390/nano14110972 (PMC11173504; doi:10.3390/nano14110972)
Supplement: Supplementary file 1 [file nanomaterials-14-00972-s001.zip]

Archive with 1 entries (1 files):
- nanomaterials-3014215-supplementary.pdf
